# Supplementary material for: Cryo-EM structure of an amyloid fibril formed by full-length human SOD1 reveals its conformational conversion
Source: Nat Commun. 2022 Jun 17;13:3491. doi: 10.1038/s41467-022-31240-4 (PMC9205981; doi:10.1038/s41467-022-31240-4)
Supplement: Supplementary file 4 — Source Data [file 41467_2022_31240_MOESM4_ESM.xlsx]

## Sheet: Fig. 1a
			1	2	3	4	5	6	7	8		Mean	SD
		Full width	12	11.9	11.5	13.5	12.2	13.1	12.4	12		12.3	0.66
		Helical pitch	142	149	134	142	150	144	145	146		144	5

## Sheet: Supplementary Fig. 1b
	First						Second						Third
	Wavelength (nm)	Curve 1, red	Curve 2, green	Curve 3, black	Curve 4, blue		Wavelength (nm)	Curve 1, red	Curve 2, green	Curve 3, black	Curve 4, blue		Wavelength (nm)	Curve 1, red	Curve 2, green	Curve 3, black	Curve 4, blue
	400	0.48	0.543	0.101	-0.038		400	0.48	0.579	0.143	-0.044		400	0.476	0.519	0.092	-0.049
	401	0.48	0.539	0.101	-0.042		401	0.48	0.575	0.142	-0.047		401	0.476	0.515	0.092	-0.053
	402	0.481	0.537	0.1	-0.044		402	0.48	0.573	0.141	-0.048		402	0.477	0.513	0.091	-0.055
	403	0.483	0.535	0.1	-0.048		403	0.482	0.57	0.141	-0.053		403	0.478	0.511	0.091	-0.058
	404	0.485	0.533	0.099	-0.051		404	0.484	0.569	0.14	-0.055		404	0.481	0.51	0.09	-0.061
	405	0.486	0.533	0.099	-0.052		405	0.486	0.568	0.139	-0.057		405	0.482	0.509	0.09	-0.063
	406	0.49	0.532	0.098	-0.056		406	0.489	0.569	0.139	-0.059		406	0.486	0.509	0.09	-0.067
	407	0.495	0.533	0.098	-0.06		407	0.494	0.57	0.138	-0.062		407	0.49	0.51	0.089	-0.069
	408	0.498	0.534	0.098	-0.062		408	0.497	0.571	0.138	-0.064		408	0.494	0.511	0.089	-0.072
	409	0.504	0.536	0.097	-0.065		409	0.503	0.573	0.137	-0.067		409	0.5	0.513	0.088	-0.075
	410	0.51	0.539	0.097	-0.068		410	0.51	0.576	0.137	-0.071		410	0.506	0.516	0.088	-0.078
	411	0.515	0.541	0.096	-0.07		411	0.514	0.579	0.136	-0.071		411	0.511	0.517	0.087	-0.081
	412	0.526	0.547	0.095	-0.074		412	0.525	0.584	0.135	-0.076		412	0.522	0.523	0.087	-0.086
	413	0.535	0.552	0.095	-0.078		413	0.534	0.589	0.134	-0.079		413	0.53	0.527	0.086	-0.089
	414	0.54	0.555	0.095	-0.08		414	0.539	0.592	0.134	-0.081		414	0.536	0.53	0.086	-0.092
	415	0.55	0.561	0.095	-0.084		415	0.549	0.598	0.134	-0.085		415	0.545	0.535	0.086	-0.096
	416	0.56	0.567	0.094	-0.087		416	0.56	0.605	0.133	-0.088		416	0.556	0.541	0.085	-0.1
	417	0.567	0.572	0.094	-0.089		417	0.566	0.609	0.132	-0.089		417	0.562	0.544	0.085	-0.103
	418	0.577	0.578	0.093	-0.092		418	0.576	0.615	0.132	-0.093		418	0.572	0.55	0.085	-0.107
	419	0.583	0.582	0.093	-0.094		419	0.583	0.62	0.131	-0.094		419	0.579	0.554	0.084	-0.109
	420	0.593	0.589	0.093	-0.097		420	0.592	0.626	0.131	-0.097		420	0.588	0.56	0.084	-0.112
	421	0.601	0.594	0.092	-0.099		421	0.601	0.631	0.131	-0.101		421	0.596	0.566	0.084	-0.114
	422	0.607	0.599	0.092	-0.1		422	0.606	0.635	0.131	-0.102		422	0.602	0.569	0.084	-0.117
	423	0.616	0.605	0.092	-0.103		423	0.615	0.641	0.13	-0.104		423	0.612	0.575	0.083	-0.12
	424	0.625	0.611	0.091	-0.105		424	0.624	0.648	0.13	-0.106		424	0.62	0.581	0.083	-0.122
	425	0.631	0.615	0.091	-0.107		425	0.63	0.653	0.129	-0.106		425	0.626	0.585	0.083	-0.124
	426	0.641	0.622	0.091	-0.11		426	0.64	0.66	0.129	-0.109		426	0.636	0.592	0.083	-0.127
	427	0.651	0.629	0.09	-0.112		427	0.65	0.666	0.128	-0.112		427	0.645	0.6	0.082	-0.127
	428	0.657	0.633	0.09	-0.114		428	0.656	0.67	0.128	-0.114		428	0.651	0.604	0.082	-0.129
	429	0.668	0.64	0.09	-0.118		429	0.667	0.677	0.128	-0.118		429	0.662	0.61	0.082	-0.134
	430	0.68	0.649	0.09	-0.121		430	0.678	0.685	0.127	-0.12		430	0.674	0.616	0.081	-0.139
	431	0.688	0.654	0.089	-0.123		431	0.686	0.69	0.127	-0.123		431	0.682	0.621	0.081	-0.142
	432	0.699	0.662	0.089	-0.126		432	0.698	0.698	0.126	-0.126		432	0.694	0.628	0.081	-0.147
	433	0.711	0.671	0.088	-0.128		433	0.71	0.707	0.126	-0.129		433	0.706	0.636	0.081	-0.151
	434	0.719	0.676	0.088	-0.131		434	0.718	0.713	0.125	-0.13		434	0.713	0.641	0.08	-0.152
	435	0.73	0.684	0.088	-0.134		435	0.729	0.721	0.125	-0.133		435	0.725	0.649	0.08	-0.156
	436	0.747	0.696	0.087	-0.138		436	0.746	0.732	0.124	-0.138		436	0.741	0.66	0.08	-0.161
	437	0.755	0.702	0.087	-0.14		437	0.754	0.738	0.124	-0.14		437	0.749	0.665	0.079	-0.163
	438	0.766	0.71	0.087	-0.143		438	0.764	0.745	0.123	-0.142		438	0.759	0.672	0.079	-0.166
	439	0.777	0.718	0.086	-0.145		439	0.776	0.752	0.123	-0.147		439	0.77	0.68	0.079	-0.169
	440	0.784	0.724	0.086	-0.146		440	0.783	0.757	0.122	-0.148		440	0.777	0.685	0.079	-0.171
	441	0.796	0.732	0.086	-0.15		441	0.794	0.765	0.122	-0.151		441	0.789	0.693	0.078	-0.174
	442	0.806	0.74	0.086	-0.152		442	0.805	0.771	0.121	-0.155		442	0.799	0.7	0.078	-0.177
	443	0.813	0.745	0.086	-0.154		443	0.812	0.776	0.121	-0.157		443	0.806	0.705	0.078	-0.179
	444	0.824	0.753	0.085	-0.156		444	0.822	0.784	0.121	-0.159		444	0.816	0.712	0.078	-0.182
	445	0.833	0.76	0.085	-0.158		445	0.832	0.79	0.12	-0.162		445	0.825	0.718	0.078	-0.185
	446	0.839	0.764	0.085	-0.16		446	0.837	0.794	0.12	-0.163		446	0.831	0.722	0.078	-0.187
	447	0.849	0.771	0.085	-0.163		447	0.847	0.8	0.12	-0.167		447	0.841	0.729	0.078	-0.19
	448	0.858	0.778	0.084	-0.164		448	0.856	0.806	0.119	-0.169		448	0.849	0.736	0.077	-0.19
	449	0.864	0.783	0.084	-0.165		449	0.862	0.809	0.119	-0.172		449	0.855	0.74	0.077	-0.192
	450	0.874	0.79	0.084	-0.168		450	0.871	0.816	0.119	-0.174		450	0.865	0.746	0.077	-0.196
	451	0.884	0.798	0.083	-0.169		451	0.881	0.822	0.118	-0.177		451	0.875	0.754	0.077	-0.198
	452	0.89	0.802	0.083	-0.171		452	0.887	0.826	0.118	-0.179		452	0.881	0.758	0.077	-0.2
	453	0.901	0.81	0.083	-0.174		453	0.897	0.834	0.118	-0.181		453	0.892	0.765	0.077	-0.204
	454	0.912	0.818	0.082	-0.176		454	0.908	0.841	0.117	-0.184		454	0.902	0.772	0.077	-0.207
	455	0.919	0.823	0.082	-0.178		455	0.915	0.846	0.117	-0.186		455	0.909	0.777	0.077	-0.209
	456	0.931	0.832	0.082	-0.181		456	0.927	0.855	0.117	-0.189		456	0.921	0.785	0.076	-0.212
	457	0.943	0.841	0.081	-0.183		457	0.939	0.864	0.117	-0.192		457	0.934	0.794	0.076	-0.216
	458	0.951	0.846	0.081	-0.186		458	0.947	0.869	0.116	-0.194		458	0.941	0.799	0.076	-0.218
	459	0.962	0.855	0.081	-0.188		459	0.958	0.877	0.116	-0.197		459	0.952	0.808	0.076	-0.22
	460	0.977	0.867	0.08	-0.19		460	0.973	0.887	0.116	-0.202		460	0.967	0.819	0.075	-0.223
	461	0.983	0.872	0.08	-0.191		461	0.98	0.892	0.115	-0.203		461	0.973	0.825	0.075	-0.223
	462	0.993	0.881	0.08	-0.192		462	0.99	0.899	0.115	-0.206		462	0.983	0.833	0.075	-0.225
	463	1.004	0.89	0.08	-0.194		463	1.001	0.908	0.115	-0.208		463	0.995	0.841	0.075	-0.229
	464	1.012	0.896	0.08	-0.196		464	1.008	0.914	0.115	-0.209		464	1.002	0.847	0.075	-0.23
	465	1.024	0.907	0.08	-0.197		465	1.02	0.924	0.114	-0.21		465	1.014	0.856	0.075	-0.233
	466	1.034	0.916	0.08	-0.198		466	1.031	0.933	0.114	-0.212		466	1.024	0.864	0.074	-0.234
	467	1.04	0.922	0.079	-0.197		467	1.037	0.937	0.113	-0.213		467	1.03	0.87	0.074	-0.234
	468	1.051	0.931	0.079	-0.199		468	1.048	0.944	0.113	-0.217		468	1.04	0.879	0.074	-0.235
	469	1.059	0.939	0.079	-0.199		469	1.056	0.951	0.112	-0.217		469	1.049	0.886	0.073	-0.236
	470	1.064	0.944	0.079	-0.199		470	1.061	0.955	0.112	-0.218		470	1.054	0.891	0.073	-0.236
	471	1.073	0.953	0.079	-0.199		471	1.071	0.964	0.112	-0.219		471	1.063	0.899	0.073	-0.237
	472	1.081	0.961	0.079	-0.199		472	1.078	0.972	0.112	-0.218		472	1.071	0.907	0.073	-0.237
	473	1.086	0.966	0.079	-0.199		473	1.083	0.978	0.111	-0.216		473	1.076	0.911	0.072	-0.237
	474	1.094	0.975	0.079	-0.198		474	1.091	0.986	0.111	-0.216		474	1.083	0.92	0.073	-0.236
	475	1.101	0.984	0.079	-0.196		475	1.099	0.994	0.111	-0.216		475	1.091	0.928	0.072	-0.235
	476	1.106	0.989	0.079	-0.196		476	1.103	0.999	0.111	-0.215		476	1.096	0.932	0.072	-0.236
	477	1.112	0.997	0.079	-0.194		477	1.11	1.007	0.11	-0.213		477	1.102	0.94	0.072	-0.234
	478	1.119	1.006	0.079	-0.192		478	1.117	1.015	0.11	-0.212		478	1.109	0.948	0.072	-0.233
	479	1.124	1.012	0.079	-0.191		479	1.121	1.02	0.11	-0.211		479	1.113	0.954	0.072	-0.231
	480	1.13	1.021	0.079	-0.188		480	1.128	1.029	0.109	-0.208		480	1.119	0.962	0.071	-0.228
	481	1.136	1.029	0.079	-0.186		481	1.134	1.038	0.109	-0.205		481	1.125	0.97	0.071	-0.226
	482	1.139	1.035	0.078	-0.182		482	1.137	1.043	0.109	-0.203		482	1.129	0.976	0.071	-0.224
	483	1.143	1.044	0.078	-0.177		483	1.141	1.049	0.108	-0.2		483	1.132	0.985	0.071	-0.218
	484	1.147	1.055	0.078	-0.17		484	1.144	1.058	0.108	-0.194		484	1.136	0.995	0.07	-0.211
	485	1.148	1.061	0.078	-0.165		485	1.146	1.061	0.108	-0.193		485	1.137	1	0.07	-0.207
	486	1.15	1.068	0.078	-0.16		486	1.147	1.066	0.107	-0.188		486	1.139	1.008	0.07	-0.201
	487	1.151	1.076	0.078	-0.153		487	1.148	1.073	0.107	-0.182		487	1.14	1.013	0.07	-0.197
	488	1.151	1.084	0.078	-0.145		488	1.149	1.081	0.107	-0.175		488	1.14	1.022	0.07	-0.188
	489	1.151	1.09	0.077	-0.138		489	1.149	1.085	0.106	-0.17		489	1.14	1.027	0.07	-0.183
	490	1.15	1.098	0.077	-0.129		490	1.148	1.092	0.106	-0.162		490	1.14	1.034	0.07	-0.176
	491	1.149	1.105	0.077	-0.121		491	1.147	1.098	0.106	-0.155		491	1.138	1.04	0.07	-0.168
	492	1.148	1.111	0.077	-0.114		492	1.145	1.102	0.106	-0.149		492	1.137	1.045	0.07	-0.162
	493	1.146	1.118	0.077	-0.105		493	1.143	1.108	0.105	-0.14		493	1.134	1.051	0.069	-0.152
	494	1.142	1.124	0.077	-0.095		494	1.139	1.114	0.105	-0.13		494	1.131	1.056	0.069	-0.144
	495	1.14	1.128	0.077	-0.089		495	1.137	1.118	0.105	-0.124		495	1.129	1.059	0.069	-0.139
	496	1.135	1.135	0.077	-0.077		496	1.132	1.124	0.105	-0.113		496	1.124	1.065	0.069	-0.128
	497	1.13	1.142	0.076	-0.064		497	1.127	1.129	0.105	-0.103		497	1.119	1.071	0.069	-0.117
	498	1.126	1.147	0.076	-0.055		498	1.123	1.133	0.105	-0.095		498	1.115	1.075	0.069	-0.109
	499	1.119	1.153	0.076	-0.042		499	1.117	1.138	0.104	-0.083		499	1.109	1.08	0.069	-0.098
	500	1.113	1.159	0.076	-0.03		500	1.11	1.142	0.104	-0.072		500	1.102	1.084	0.069	-0.087
	501	1.108	1.163	0.076	-0.021		501	1.105	1.143	0.104	-0.066		501	1.098	1.087	0.069	-0.08
	502	1.099	1.169	0.076	-0.006		502	1.096	1.146	0.104	-0.054		502	1.089	1.091	0.068	-0.066
	503	1.089	1.174	0.076	0.009		503	1.086	1.15	0.103	-0.039		503	1.079	1.096	0.068	-0.051
	504	1.079	1.179	0.075	0.025		504	1.076	1.153	0.103	-0.026		504	1.068	1.099	0.068	-0.037
	505	1.071	1.182	0.075	0.036		505	1.069	1.155	0.103	-0.017		505	1.061	1.101	0.068	-0.028
	506	1.06	1.186	0.075	0.051		506	1.057	1.158	0.103	-0.002		506	1.05	1.104	0.068	-0.014
	507	1.048	1.189	0.075	0.066		507	1.045	1.16	0.102	0.013		507	1.038	1.106	0.068	0
	508	1.034	1.191	0.075	0.082		508	1.031	1.162	0.102	0.029		508	1.024	1.107	0.068	0.015
	509	1.021	1.193	0.075	0.097		509	1.018	1.164	0.102	0.044		509	1.011	1.109	0.068	0.03
	510	1.008	1.195	0.074	0.113		510	1.006	1.165	0.102	0.057		510	0.999	1.109	0.068	0.042
	511	0.999	1.195	0.074	0.122		511	0.997	1.165	0.102	0.066		511	0.99	1.109	0.067	0.052
	512	0.986	1.196	0.074	0.136		512	0.982	1.166	0.102	0.082		512	0.977	1.109	0.067	0.065
	513	0.971	1.196	0.074	0.151		513	0.968	1.165	0.101	0.096		513	0.962	1.108	0.067	0.079
	514	0.957	1.195	0.074	0.164		514	0.955	1.164	0.101	0.108		514	0.949	1.106	0.067	0.09
	515	0.949	1.194	0.074	0.171		515	0.946	1.163	0.101	0.116		515	0.94	1.104	0.067	0.097
	516	0.934	1.192	0.074	0.184		516	0.932	1.162	0.101	0.129		516	0.926	1.102	0.067	0.109
	517	0.921	1.19	0.073	0.196		517	0.918	1.161	0.1	0.143		517	0.913	1.1	0.067	0.12
	518	0.913	1.189	0.073	0.203		518	0.911	1.159	0.1	0.148		518	0.905	1.099	0.067	0.127
	519	0.901	1.187	0.073	0.213		519	0.898	1.157	0.1	0.159		519	0.892	1.097	0.067	0.138
	520	0.888	1.186	0.073	0.225		520	0.886	1.153	0.1	0.167		520	0.881	1.095	0.067	0.147
	521	0.882	1.184	0.073	0.229		521	0.879	1.151	0.1	0.172		521	0.873	1.093	0.067	0.153
	522	0.869	1.181	0.073	0.239		522	0.865	1.149	0.099	0.185		522	0.86	1.089	0.066	0.163
	523	0.855	1.177	0.073	0.249		523	0.853	1.146	0.099	0.194		523	0.847	1.085	0.066	0.172
	524	0.839	1.173	0.073	0.261		524	0.838	1.143	0.099	0.206		524	0.833	1.08	0.066	0.181
	525	0.829	1.17	0.073	0.268		525	0.827	1.141	0.099	0.215		525	0.822	1.077	0.066	0.189
	526	0.814	1.165	0.072	0.279		526	0.813	1.139	0.099	0.227		526	0.808	1.073	0.066	0.199
	527	0.801	1.162	0.072	0.289		527	0.799	1.136	0.098	0.239		527	0.794	1.071	0.066	0.211
	528	0.792	1.16	0.072	0.296		528	0.791	1.134	0.098	0.245		528	0.785	1.07	0.066	0.219
	529	0.78	1.157	0.072	0.305		529	0.779	1.132	0.098	0.255		529	0.774	1.066	0.066	0.226
	530	0.767	1.155	0.072	0.316		530	0.767	1.129	0.098	0.264		530	0.762	1.063	0.066	0.235
	531	0.753	1.151	0.072	0.326		531	0.751	1.126	0.098	0.277		531	0.748	1.059	0.066	0.245
	532	0.739	1.147	0.072	0.336		532	0.738	1.124	0.097	0.289		532	0.733	1.054	0.066	0.255
	533	0.725	1.142	0.072	0.345		533	0.724	1.121	0.097	0.3		533	0.719	1.05	0.066	0.265
	534	0.711	1.137	0.072	0.354		534	0.71	1.116	0.097	0.309		534	0.706	1.046	0.066	0.274
	535	0.702	1.134	0.072	0.36		535	0.701	1.114	0.097	0.316		535	0.697	1.043	0.065	0.281
	536	0.687	1.129	0.071	0.371		536	0.686	1.109	0.096	0.327		536	0.682	1.037	0.065	0.29
	537	0.672	1.122	0.071	0.379		537	0.672	1.105	0.096	0.337		537	0.668	1.031	0.065	0.298
	538	0.656	1.114	0.071	0.387		538	0.656	1.099	0.096	0.347		538	0.651	1.024	0.065	0.308
	539	0.647	1.11	0.071	0.392		539	0.647	1.096	0.096	0.353		539	0.643	1.02	0.065	0.312
	540	0.633	1.103	0.071	0.399		540	0.633	1.091	0.096	0.362		540	0.629	1.013	0.065	0.319
	541	0.622	1.097	0.071	0.404		541	0.622	1.087	0.095	0.37		541	0.618	1.008	0.065	0.325
	542	0.614	1.094	0.071	0.409		542	0.614	1.084	0.095	0.375		542	0.61	1.004	0.065	0.329
	543	0.603	1.088	0.071	0.414		543	0.603	1.079	0.095	0.381		543	0.599	0.998	0.065	0.334
	544	0.591	1.081	0.071	0.419		544	0.591	1.073	0.095	0.387		544	0.588	0.991	0.065	0.338
	545	0.579	1.072	0.071	0.422		545	0.579	1.066	0.095	0.392		545	0.575	0.982	0.065	0.342
	546	0.57	1.067	0.071	0.426		546	0.57	1.061	0.095	0.396		546	0.566	0.977	0.065	0.346
	547	0.555	1.055	0.071	0.429		547	0.556	1.052	0.094	0.402		547	0.552	0.966	0.065	0.349
	548	0.542	1.045	0.071	0.432		548	0.542	1.043	0.094	0.407		548	0.539	0.956	0.064	0.353
	549	0.532	1.036	0.071	0.433		549	0.532	1.036	0.094	0.41		549	0.528	0.948	0.064	0.356
	550	0.517	1.022	0.071	0.434		550	0.518	1.025	0.094	0.413		550	0.514	0.934	0.064	0.356
	551	0.501	1.007	0.071	0.435		551	0.502	1.011	0.093	0.416		551	0.498	0.919	0.064	0.357
	552	0.485	0.989	0.071	0.433		552	0.486	0.996	0.093	0.417		552	0.482	0.903	0.064	0.357
	553	0.475	0.977	0.07	0.432		553	0.476	0.986	0.093	0.417		553	0.472	0.893	0.064	0.357
	554	0.46	0.96	0.07	0.43		554	0.461	0.971	0.093	0.417		554	0.458	0.877	0.064	0.355
	555	0.439	0.932	0.07	0.423		555	0.44	0.949	0.093	0.416		555	0.437	0.853	0.064	0.352
	556	0.424	0.912	0.07	0.418		556	0.426	0.932	0.092	0.414		556	0.422	0.834	0.064	0.348
	557	0.415	0.899	0.07	0.414		557	0.416	0.921	0.092	0.413		557	0.413	0.822	0.064	0.345
	558	0.4	0.876	0.07	0.406		558	0.401	0.901	0.092	0.408		558	0.397	0.801	0.063	0.341
	559	0.385	0.852	0.07	0.397		559	0.386	0.881	0.092	0.403		559	0.383	0.781	0.063	0.335
	560	0.374	0.836	0.07	0.392		560	0.376	0.867	0.092	0.399		560	0.373	0.766	0.063	0.33
	561	0.36	0.814	0.07	0.384		561	0.362	0.848	0.092	0.394		561	0.359	0.747	0.063	0.325
	562	0.348	0.79	0.07	0.372		562	0.349	0.828	0.092	0.387		562	0.346	0.727	0.063	0.318
	563	0.334	0.769	0.07	0.365		563	0.336	0.809	0.091	0.382		563	0.333	0.706	0.063	0.31
	564	0.326	0.754	0.07	0.358		564	0.328	0.795	0.091	0.376		564	0.325	0.694	0.063	0.306
	565	0.314	0.731	0.07	0.347		565	0.315	0.775	0.091	0.369		565	0.312	0.673	0.063	0.298
	566	0.303	0.71	0.07	0.337		566	0.304	0.756	0.091	0.361		566	0.301	0.655	0.063	0.291
	567	0.292	0.689	0.07	0.327		567	0.294	0.739	0.091	0.354		567	0.291	0.637	0.063	0.283
	568	0.285	0.678	0.07	0.323		568	0.287	0.727	0.09	0.35		568	0.284	0.626	0.063	0.279
	569	0.273	0.655	0.07	0.312		569	0.276	0.707	0.09	0.341		569	0.272	0.607	0.063	0.272
	570	0.264	0.635	0.07	0.301		570	0.266	0.688	0.09	0.332		570	0.263	0.589	0.062	0.264
	571	0.252	0.613	0.069	0.292		571	0.254	0.667	0.09	0.323		571	0.252	0.569	0.062	0.255
	572	0.245	0.598	0.069	0.284		572	0.247	0.653	0.09	0.316		572	0.244	0.556	0.062	0.25
	573	0.235	0.575	0.069	0.271		573	0.236	0.633	0.089	0.308		573	0.234	0.538	0.062	0.242
	574	0.224	0.553	0.069	0.26		574	0.226	0.612	0.089	0.297		574	0.223	0.519	0.062	0.234
	575	0.214	0.534	0.069	0.251		575	0.216	0.591	0.089	0.286		575	0.214	0.5	0.062	0.224
	576	0.208	0.52	0.069	0.243		576	0.209	0.579	0.089	0.281		576	0.207	0.489	0.062	0.22
	577	0.199	0.502	0.069	0.234		577	0.2	0.561	0.089	0.272		577	0.198	0.473	0.061	0.214
	578	0.188	0.479	0.069	0.222		578	0.189	0.539	0.089	0.261		578	0.188	0.454	0.061	0.205
	579	0.176	0.455	0.069	0.21		579	0.178	0.514	0.089	0.247		579	0.175	0.433	0.061	0.197
	580	0.171	0.444	0.069	0.204		580	0.172	0.503	0.088	0.243		580	0.17	0.423	0.061	0.192
	581	0.162	0.426	0.069	0.195		581	0.164	0.486	0.088	0.234		581	0.161	0.408	0.061	0.186
	582	0.154	0.41	0.069	0.187		582	0.156	0.469	0.088	0.225		582	0.153	0.394	0.061	0.18
	583	0.149	0.399	0.069	0.181		583	0.151	0.458	0.088	0.219		583	0.149	0.385	0.061	0.175
	584	0.142	0.384	0.069	0.173		584	0.144	0.444	0.088	0.212		584	0.142	0.373	0.061	0.17
	585	0.135	0.369	0.069	0.165		585	0.137	0.428	0.088	0.203		585	0.135	0.36	0.06	0.165
	586	0.129	0.357	0.069	0.159		586	0.131	0.415	0.088	0.196		586	0.129	0.349	0.061	0.159
	587	0.126	0.35	0.069	0.155		587	0.127	0.407	0.087	0.193		587	0.125	0.343	0.06	0.158
	588	0.121	0.34	0.068	0.151		588	0.122	0.396	0.087	0.187		588	0.12	0.334	0.06	0.154
	589	0.116	0.33	0.068	0.146		589	0.117	0.385	0.087	0.181		589	0.115	0.325	0.06	0.15
	590	0.111	0.32	0.068	0.141		590	0.112	0.375	0.087	0.176		590	0.111	0.317	0.06	0.146
	591	0.108	0.314	0.068	0.138		591	0.11	0.369	0.087	0.172		591	0.108	0.312	0.06	0.144
	592	0.104	0.305	0.068	0.133		592	0.105	0.359	0.087	0.167		592	0.103	0.304	0.06	0.141
	593	0.099	0.296	0.068	0.129		593	0.101	0.35	0.087	0.162		593	0.099	0.297	0.06	0.138
	594	0.095	0.288	0.068	0.125		594	0.096	0.341	0.087	0.158		594	0.095	0.29	0.06	0.135
	595	0.091	0.281	0.068	0.122		595	0.093	0.332	0.087	0.152		595	0.091	0.284	0.06	0.133
	596	0.089	0.276	0.068	0.119		596	0.09	0.326	0.087	0.149		596	0.088	0.28	0.06	0.132
	597	0.085	0.268	0.068	0.115		597	0.086	0.318	0.086	0.146		597	0.085	0.273	0.059	0.129
	598	0.082	0.262	0.068	0.112		598	0.083	0.311	0.086	0.142		598	0.081	0.268	0.059	0.128
	599	0.079	0.256	0.068	0.109		599	0.08	0.303	0.086	0.137		599	0.078	0.262	0.059	0.125
	600	0.077	0.252	0.068	0.107		600	0.078	0.299	0.086	0.135		600	0.076	0.259	0.059	0.124
	601	0.074	0.246	0.068	0.104		601	0.075	0.292	0.086	0.131		601	0.073	0.254	0.059	0.122
	602	0.07	0.237	0.068	0.099		602	0.07	0.282	0.086	0.126		602	0.069	0.247	0.059	0.119
	603	0.067	0.233	0.068	0.098		603	0.068	0.277	0.086	0.123		603	0.067	0.243	0.059	0.117
	604	0.066	0.229	0.068	0.095		604	0.067	0.273	0.086	0.12		604	0.065	0.241	0.059	0.117
	605	0.064	0.226	0.068	0.094		605	0.064	0.269	0.085	0.12		605	0.063	0.237	0.059	0.115
	606	0.062	0.222	0.068	0.092		606	0.062	0.264	0.085	0.117		606	0.061	0.234	0.059	0.114
	607	0.06	0.218	0.068	0.09		607	0.061	0.26	0.085	0.114		607	0.059	0.231	0.059	0.113
	608	0.059	0.216	0.068	0.089		608	0.059	0.257	0.085	0.113		608	0.058	0.229	0.059	0.112
	609	0.057	0.213	0.067	0.089		609	0.058	0.253	0.085	0.11		609	0.057	0.227	0.059	0.111
	610	0.056	0.21	0.067	0.087		610	0.057	0.25	0.085	0.108		610	0.055	0.225	0.059	0.111
	611	0.055	0.207	0.067	0.085		611	0.055	0.247	0.085	0.107		611	0.054	0.223	0.059	0.11
	612	0.054	0.206	0.067	0.085		612	0.055	0.245	0.085	0.105		612	0.053	0.222	0.058	0.111
	613	0.053	0.203	0.067	0.083		613	0.053	0.242	0.084	0.105		613	0.052	0.22	0.058	0.11
	614	0.052	0.201	0.067	0.082		614	0.052	0.239	0.084	0.103		614	0.051	0.218	0.058	0.109
	615	0.051	0.199	0.067	0.081		615	0.051	0.236	0.084	0.101		615	0.05	0.216	0.058	0.108
	616	0.05	0.197	0.067	0.08		616	0.05	0.234	0.084	0.1		616	0.049	0.215	0.058	0.108
	617	0.049	0.196	0.067	0.08		617	0.05	0.233	0.084	0.099		617	0.049	0.214	0.058	0.107
	618	0.049	0.194	0.067	0.078		618	0.049	0.23	0.084	0.097		618	0.048	0.212	0.058	0.106
	619	0.048	0.193	0.067	0.078		619	0.048	0.228	0.084	0.096		619	0.047	0.211	0.058	0.106
	620	0.047	0.191	0.067	0.077		620	0.048	0.226	0.084	0.094		620	0.046	0.21	0.058	0.106
	621	0.047	0.19	0.067	0.076		621	0.047	0.225	0.084	0.094		621	0.046	0.209	0.058	0.105
	622	0.046	0.188	0.067	0.075		622	0.046	0.223	0.083	0.094		622	0.045	0.208	0.058	0.105
	623	0.045	0.187	0.066	0.076		623	0.046	0.221	0.083	0.092		623	0.044	0.207	0.058	0.105
	624	0.045	0.186	0.066	0.075		624	0.045	0.219	0.083	0.091		624	0.044	0.206	0.057	0.105
	625	0.044	0.184	0.066	0.074		625	0.044	0.217	0.083	0.09		625	0.043	0.205	0.057	0.105
	626	0.044	0.184	0.066	0.074		626	0.044	0.216	0.083	0.089		626	0.043	0.204	0.057	0.104
	627	0.044	0.183	0.066	0.073		627	0.044	0.215	0.083	0.088		627	0.043	0.204	0.057	0.104
	628	0.044	0.181	0.066	0.071		628	0.044	0.214	0.083	0.087		628	0.043	0.203	0.057	0.103
	629	0.043	0.181	0.066	0.072		629	0.043	0.213	0.082	0.088		629	0.042	0.202	0.057	0.103
	630	0.043	0.18	0.066	0.071		630	0.043	0.212	0.082	0.087		630	0.042	0.201	0.057	0.102
	631	0.043	0.179	0.066	0.07		631	0.043	0.211	0.082	0.086		631	0.042	0.201	0.057	0.102
	632	0.043	0.178	0.066	0.069		632	0.043	0.21	0.082	0.085		632	0.042	0.2	0.057	0.101
	633	0.042	0.178	0.066	0.07		633	0.042	0.209	0.082	0.085		633	0.041	0.2	0.057	0.102
	634	0.042	0.177	0.066	0.069		634	0.042	0.208	0.082	0.084		634	0.041	0.199	0.057	0.101
	635	0.042	0.176	0.066	0.068		635	0.042	0.208	0.082	0.084		635	0.041	0.199	0.057	0.101
	636	0.042	0.176	0.066	0.068		636	0.042	0.207	0.082	0.083		636	0.041	0.198	0.057	0.1
	637	0.042	0.175	0.065	0.068		637	0.042	0.206	0.082	0.082		637	0.041	0.198	0.057	0.1
	638	0.042	0.175	0.065	0.068		638	0.042	0.206	0.082	0.082		638	0.041	0.197	0.057	0.099
	639	0.042	0.174	0.065	0.067		639	0.041	0.205	0.082	0.082		639	0.041	0.197	0.057	0.099
	640	0.041	0.174	0.065	0.068		640	0.041	0.204	0.081	0.082		640	0.04	0.197	0.057	0.1
	641	0.041	0.173	0.065	0.067		641	0.041	0.204	0.081	0.082		641	0.04	0.196	0.057	0.099
	642	0.041	0.172	0.065	0.066		642	0.041	0.203	0.081	0.081		642	0.04	0.196	0.057	0.099
	643	0.041	0.172	0.065	0.066		643	0.041	0.203	0.081	0.081		643	0.04	0.195	0.057	0.098
	644	0.041	0.171	0.065	0.065		644	0.041	0.202	0.081	0.08		644	0.04	0.195	0.057	0.098
	645	0.041	0.171	0.065	0.065		645	0.041	0.202	0.081	0.08		645	0.04	0.194	0.057	0.097
	646	0.041	0.17	0.065	0.064		646	0.041	0.201	0.081	0.079		646	0.04	0.194	0.057	0.097
	647	0.041	0.17	0.065	0.064		647	0.041	0.2	0.081	0.078		647	0.04	0.193	0.057	0.096
	648	0.041	0.169	0.065	0.063		648	0.041	0.2	0.08	0.079		648	0.04	0.193	0.056	0.097
	649	0.041	0.168	0.065	0.062		649	0.041	0.199	0.08	0.078		649	0.04	0.192	0.057	0.095
	650	0.041	0.168	0.065	0.062		650	0.041	0.199	0.08	0.078		650	0.04	0.192	0.057	0.095
	651	0.04	0.167	0.065	0.062		651	0.04	0.198	0.08	0.078		651	0.04	0.191	0.057	0.094
	652	0.04	0.167	0.065	0.062		652	0.04	0.198	0.08	0.078		652	0.04	0.191	0.057	0.094
	653	0.04	0.166	0.065	0.061		653	0.04	0.197	0.08	0.077		653	0.04	0.19	0.057	0.093
	654	0.04	0.166	0.065	0.061		654	0.04	0.197	0.08	0.077		654	0.04	0.19	0.057	0.093
	655	0.04	0.165	0.064	0.061		655	0.04	0.197	0.08	0.077		655	0.04	0.189	0.057	0.092
	656	0.04	0.165	0.064	0.061		656	0.04	0.196	0.08	0.076		656	0.04	0.189	0.057	0.092
	657	0.04	0.164	0.064	0.06		657	0.04	0.196	0.08	0.076		657	0.039	0.188	0.057	0.092
	658	0.04	0.164	0.064	0.06		658	0.04	0.196	0.079	0.077		658	0.039	0.188	0.057	0.092
	659	0.04	0.163	0.064	0.059		659	0.04	0.195	0.079	0.076		659	0.039	0.188	0.057	0.092
	660	0.04	0.163	0.064	0.059		660	0.04	0.195	0.079	0.076		660	0.04	0.187	0.057	0.09
	661	0.04	0.163	0.064	0.059		661	0.04	0.195	0.079	0.076		661	0.039	0.187	0.057	0.091
	662	0.04	0.162	0.064	0.058		662	0.04	0.194	0.079	0.075		662	0.039	0.186	0.057	0.09
	663	0.04	0.162	0.064	0.058		663	0.04	0.194	0.079	0.075		663	0.04	0.186	0.057	0.089
	664	0.04	0.161	0.064	0.057		664	0.04	0.194	0.079	0.075		664	0.039	0.185	0.057	0.089
	665	0.04	0.161	0.064	0.057		665	0.04	0.193	0.079	0.074		665	0.04	0.185	0.057	0.088
	666	0.04	0.16	0.064	0.056		666	0.04	0.193	0.079	0.074		666	0.039	0.184	0.057	0.088
	667	0.04	0.159	0.064	0.055		667	0.04	0.192	0.079	0.073		667	0.039	0.183	0.057	0.087
	668	0.04	0.159	0.064	0.055		668	0.04	0.192	0.079	0.073		668	0.039	0.183	0.057	0.087
	669	0.039	0.158	0.064	0.055		669	0.04	0.192	0.078	0.074		669	0.039	0.182	0.057	0.086
	670	0.04	0.158	0.064	0.054		670	0.04	0.191	0.078	0.073		670	0.039	0.181	0.057	0.085
	671	0.039	0.157	0.064	0.054		671	0.04	0.191	0.078	0.073		671	0.039	0.18	0.057	0.084
	672	0.039	0.157	0.063	0.055		672	0.04	0.19	0.078	0.072		672	0.039	0.18	0.057	0.084
	673	0.039	0.156	0.063	0.054		673	0.04	0.19	0.078	0.072		673	0.039	0.179	0.057	0.083
	674	0.039	0.155	0.063	0.053		674	0.04	0.189	0.078	0.071		674	0.039	0.178	0.057	0.082
	675	0.039	0.154	0.063	0.052		675	0.04	0.189	0.078	0.071		675	0.039	0.177	0.057	0.081
	676	0.039	0.154	0.063	0.052		676	0.04	0.189	0.078	0.071		676	0.039	0.177	0.057	0.081
	677	0.039	0.153	0.063	0.051		677	0.04	0.188	0.078	0.07		677	0.039	0.176	0.057	0.08
	678	0.039	0.153	0.063	0.051		678	0.04	0.187	0.077	0.07		678	0.039	0.175	0.057	0.079
	679	0.039	0.152	0.063	0.05		679	0.04	0.187	0.077	0.07		679	0.039	0.175	0.057	0.079
	680	0.039	0.152	0.063	0.05		680	0.04	0.187	0.077	0.07		680	0.039	0.174	0.057	0.078
	681	0.039	0.151	0.063	0.049		681	0.04	0.186	0.077	0.069		681	0.039	0.173	0.057	0.077
	682	0.039	0.151	0.063	0.049		682	0.04	0.186	0.077	0.069		682	0.039	0.173	0.057	0.077
	683	0.039	0.15	0.063	0.048		683	0.04	0.185	0.077	0.068		683	0.039	0.172	0.057	0.076
	684	0.039	0.15	0.063	0.048		684	0.04	0.185	0.077	0.068		684	0.039	0.171	0.057	0.075
	685	0.039	0.149	0.063	0.047		685	0.04	0.185	0.077	0.068		685	0.039	0.17	0.057	0.074
	686	0.039	0.148	0.063	0.046		686	0.04	0.184	0.077	0.067		686	0.039	0.169	0.057	0.073
	687	0.039	0.148	0.063	0.046		687	0.04	0.183	0.077	0.066		687	0.039	0.168	0.057	0.072
	688	0.038	0.147	0.062	0.047		688	0.04	0.183	0.077	0.066		688	0.039	0.168	0.057	0.072
	689	0.039	0.147	0.063	0.045		689	0.04	0.183	0.077	0.066		689	0.039	0.167	0.057	0.071
	690	0.039	0.146	0.062	0.045		690	0.04	0.182	0.077	0.065		690	0.039	0.166	0.057	0.07
	691	0.039	0.145	0.062	0.044		691	0.04	0.181	0.076	0.065		691	0.04	0.165	0.057	0.068
	692	0.039	0.145	0.063	0.043		692	0.04	0.181	0.076	0.065		692	0.04	0.164	0.057	0.067
	693	0.038	0.144	0.062	0.044		693	0.04	0.18	0.076	0.064		693	0.04	0.163	0.057	0.066
	694	0.039	0.143	0.062	0.042		694	0.04	0.179	0.076	0.063		694	0.04	0.162	0.057	0.065
	695	0.038	0.143	0.062	0.043		695	0.04	0.179	0.076	0.063		695	0.04	0.162	0.057	0.065
	696	0.038	0.142	0.062	0.042		696	0.041	0.178	0.076	0.061		696	0.04	0.16	0.057	0.063
	697	0.038	0.141	0.062	0.041		697	0.04	0.177	0.076	0.061		697	0.04	0.16	0.057	0.063
	698	0.038	0.141	0.062	0.041		698	0.041	0.177	0.076	0.06		698	0.04	0.159	0.057	0.062
	699	0.038	0.14	0.062	0.04		699	0.04	0.176	0.076	0.06		699	0.04	0.158	0.057	0.061
	700	0.038	0.14	0.062	0.04		700	0.041	0.176	0.076	0.059		700	0.04	0.157	0.057	0.06

## Sheet: Supplementary Fig. 1c
	Concentration of SOD1 fibril (µM)	1	2	3	4		Concentration of SOD1 fibril (µM)	1	2	3	4		Mean	SD	p
	0	1.715	1.904	1.558	1.828		0	0.9793	1.08722	0.88965	1.04383		1	0.0859
	0.01	1.535	1.641	1.46	1.646	Normalized	0.01	0.876517	0.937045	0.83369	0.9399		0.89679	0.05122	0.0845817
	0.1	1.42	1.532	1.313	1.778		0.1	0.810849	0.874804	0.74975	1.01527		0.86267	0.11383	0.102401
	1	1.399	1.42	1.212	1.227		1	0.798858	0.810849	0.692077	0.700642		0.75061	0.06293	0.00338064
	10	1.097	1.189	1.107	1.292		10	0.62641	0.678944	0.63212	0.737759		0.66881	0.05164	0.00057744

## Sheet: Supplementary Fig. 1d
	Concentration of SOD1 fibril (µM)	1	2	3	4	5	6		Concentration of SOD1 fibril (µM)	1	2	3	4	5	6		Mean	SD	p
	0	1.776	1.725	1.875	1.833	1.691	1.64		0	1.01101	0.981973	1.06736	1.04345	0.962619	0.933586		1	0.050359
	0.01	1.681	1.733	1.815	1.81	1.722	1.66	Normalized	0.01	0.956926	0.986528	1.03321	1.03036	0.980266	0.944972		0.98871	0.0366445	0.666462
	0.1	1.65	1.741	1.674	1.655	1.653	1.538		0.1	0.939279	0.991082	0.952941	0.942125	0.940987	0.875522		0.940323	0.0372549	0.041794
	1	1.348	1.491	1.494	1.576	1.535	1.288		1	0.767362	0.848767	0.850474	0.897154	0.873814	0.733207		0.828463	0.0639983	0.000425463
	10	1.131	1.264	1.288	1.035	1.272	1.217		10	0.643833	0.719545	0.733207	0.589184	0.724099	0.692789		0.683776	0.0565209	1.28745e-06

## Sheet: Supplementary Fig. 1e
	Concentration of SOD1 fibril (µM)	1	2	3	4		Concentration of SOD1 fibril (µM)	1	2	3	4			Mean	SD	p
	0	1.763	1.88	1.95	1.854		0	0.946959	1.0098	1.0474	0.995837		0	1	0.041528
	0.001	1.82	1.812	1.768	1.898	Normalized	0.001	0.977575	0.973278	0.949644	1.01947		0.001	0.979992	0.0290431	0.459795
	0.01	1.764	1.625	1.81	1.508		0.01	0.947496	0.872835	0.972204	0.809991		0.01	0.900631	0.0737275	0.0571657
	1	1.553	1.512	1.629	1.657		1	0.834161	0.812139	0.874983	0.890023		1	0.852827	0.0359552	0.00173053
	10	1.307	1.416	1.297	1.437		10	0.702028	0.760575	0.696656	0.771854		10	0.732778	0.0389443	8.29608e-05

## Sheet: Supplementary Fig. 1f
	Concentration of SOD1 fibril (µM)	1	2	3	4	5	6		Concentration of SOD1 fibril (µM)	1	2	3	4	5	6		Mean	SD	p
	0	2.066	1.923	1.831	2.169	1.881	1.791		0	1.06303	0.989452	0.942115	1.11603	0.967842	0.921533		1	0.0749513
	0.01	1.814	1.803	1.9	1.819	2.006	2.134		0.01	0.933368	0.927708	0.977618	0.93594	1.03216	1.09802		0.984135	0.068414	0.709778
	0.1	1.727	1.832	2.063	2.03	1.835	1.754	Normalized	0.1	0.888603	0.942629	1.06149	1.04451	0.944173	0.902495		0.963983	0.0725293	0.417398
	1	1.411	1.549	1.707	1.667	1.607	1.524		1	0.72601	0.797016	0.878312	0.857731	0.826859	0.784152		0.81168	0.0549603	0.000567381
	10	1.363	1.275	1.145	1.486	1.252	1.005		10	0.701312	0.656033	0.589143	0.7646	0.644199	0.517108		0.645399	0.0861079	1.82208e-05

## Sheet: Supplementary Fig. 2i
	SH-SY5Y	Control				Add 10 µM SOD1 fibrils
		The number of mitochondria				The number of mitochondria					1	2	3	4	5	6	7	8	9	10	11	12	13	14	15	16	17	18	19	20	21	22	23	24	25	26	27	28	29	30	31	32	33	34		Median value	Box Range	Whisker	SD
		Total	Normal	Normal/Total		Total	Normal	Normal/Total		Control	0.75	0.625	0.692308	0.9	0.9	0.8	0.666667	0.75	0.636364	0.769231	0.833333	0.848485	0.578947	0.642857	0.642857	0.7	0.791667	0.75	0.714286	0.846154	0.727273	0.833333	0.857143	0.866667	0.625	0.714286	0.875	0.818182	0.833333	0.733333	0.9375	0.666667	0.888889	0.916667		0.76	0.692-0.848	0.579-0.938	0.0991922
		36	27	0.75		11	4	0.363636		SOD1 fibrils	0.363636	0.375	0.5	0.181818	0.222222	0.333333	0.461538	0.636364	0.428571	0.625	0.428571	0.25	0.615385	0.625	0.714286	0.5	0.375	0.625	0.461538	0.769231	0.6	0.666667	0.809524	0.411765	0.642857	0.52381	0.5	0.6875	0.615385	0.538462	0.666667	0.4375	0.375	0.4375		0.5	0.412-0.625	0.182-0.810	0.154486
		16	10	0.625		8	3	0.375
		13	9	0.692308		6	3	0.5
		10	9	0.9		11	2	0.181818
		10	9	0.9		18	4	0.222222
		10	8	0.8		21	7	0.333333
		6	4	0.666667		13	6	0.461538
		4	3	0.75		11	7	0.636364
		11	7	0.636364		14	6	0.428571
		13	10	0.769231		8	5	0.625
		18	15	0.833333		14	6	0.428571
		33	28	0.848485		4	1	0.25
		19	11	0.578947		13	8	0.615385
		14	9	0.642857		16	10	0.625
		14	9	0.642857		7	5	0.714286
		10	7	0.7		6	3	0.5
		24	19	0.791667		8	3	0.375
		8	6	0.75		8	5	0.625
		7	5	0.714286		13	6	0.461538
		13	11	0.846154		13	10	0.769231
		11	8	0.727273		10	6	0.6
		18	15	0.833333		3	2	0.666667
		7	6	0.857143		21	17	0.809524
		15	13	0.866667		17	7	0.411765
		16	10	0.625		14	9	0.642857
		7	5	0.714286		21	11	0.52381
		16	14	0.875		6	3	0.5
		11	9	0.818182		16	11	0.6875
		18	15	0.833333		13	8	0.615385
		15	11	0.733333		13	7	0.538462
		16	15	0.9375		9	6	0.666667
		15	10	0.666667		16	7	0.4375
		9	8	0.888889		16	6	0.375
		12	11	0.916667		16	7	0.4375
[truncated: 1 more columns]

## Sheet: Supplementary Fig. 2j
		Control				Add 10 µM SOD1 fibrils
	HEK-293T	The number of mitochondria				The number of mitochondria
		Total	Normal	Normal/Total		Total	Normal	Normal/Total			1	2	3	4	5	6	7	8	9	10	11	12	13	14	15	16	17	18	19	20	21	22	23	24	25	26	27	28	29	30		Median value	Box Range	Whisker	SD	p
		18	13	0.722222		18	7	0.388889		Control	0.722222	0.777778	0.6	0.9	0.714286	0.714286	0.9	0.857143	0.625	0.75	0.666667	0.826087	0.785714	0.75	0.769231	0.692308	0.733333	0.818182	0.642857	0.684211	0.727273	0.714286	0.705882	0.705882	0.9375	0.944444	0.727273	0.631579	0.733333	0.666		0.727	0.692-0.786	0.6-0.9	0.0904901
		9	7	0.777778		14	5	0.357143		SOD1 fibrils	0.388889	0.357143	0.5	0.454545	0.625	0.548387	0.555556	0.529412	0.529412	0.647059	0.769231	0.416667	0.4	0.416667	0.454545	0.692308	0.666667	0.714286	0.52	0.68	0.555556	0.615385	0.6	0.6	0.545455	0.5	0.666667	0.533333	0.636364	0.625		0.552	0.50-0.636	0.357-0.769	0.105274	4.76792e-10
		10	6	0.6		6	3	0.5
		10	9	0.9		11	5	0.454545
		14	10	0.714286		8	5	0.625
		7	5	0.714286		31	17	0.548387
		10	9	0.9		9	5	0.555556
		7	6	0.857143		51	27	0.529412
		16	10	0.625		17	9	0.529412
		12	9	0.75		17	11	0.647059
		12	8	0.666667		13	10	0.769231
		23	19	0.826087		12	5	0.416667
		14	11	0.785714		25	10	0.4
		24	18	0.75		12	5	0.416667
		13	10	0.769231		11	5	0.454545
		13	9	0.692308		13	9	0.692308
		15	11	0.733333		9	6	0.666667
		11	9	0.818182		7	5	0.714286
		14	9	0.642857		25	13	0.52
		19	13	0.684211		25	17	0.68
		11	8	0.727273		9	5	0.555556
		7	5	0.714286		13	8	0.615385
		17	12	0.705882		25	15	0.6
		34	24	0.705882		15	9	0.6
		16	15	0.9375		11	6	0.545455
		18	17	0.944444		6	3	0.5
		11	8	0.727273		12	8	0.666667
		19	12	0.631579		15	8	0.533333
		15	11	0.733333		11	7	0.636364
		15	10	0.666667		8	5	0.625

## Sheet: Supplementary Fig. 4
		1	2	3	4	5	6	7	8		Mean	SD
	Full width	13.3	14.1	11.2	12.1	13	12.5	12.8	14.4		12.9	1.03889
	Helical pitch	147	138	145	143	140	151	149	151		146	4.89898
